# Supplementary material for: A heterotypic assembly mechanism regulates CHIP E3 ligase activity
Source: EMBO J. 2022 Jun 28;41(15):e109566. doi: 10.15252/embj.2021109566 (PMC9340540; doi:10.15252/embj.2021109566)
Supplement: Supplementary file 2 — Table EV1 [file EMBJ-41-e109566-s002.xlsx]

## Sheet: Legend description
CHN-1 peptides detected in the HDX MS experiment (in the presence of UFD-2) were annotated based on their sequence information.
Protein	CHN-1
ID	Each unique peptide detected was given an ID number
Seqeunce	Sequnce of the peptide detected
Start	Position of the first amino acid in the detected peptide in the CHN-1 primary sequnce
End	Position of the last amino acid in the detected peptide in the CHN-1 primary sequnce
Exposure	Time duration in the range of five-time points (0.167, 1, 5, 25, and 120 corresponding to 10 sec, 1 min, 5 min, 25 min, and 2 hrs, respectively)
Frac Diff DU [%]	Fraction difference of deuteration uptake
U(Frac Diff DU) [%]	Deuteration uptake
Domain	Peptides corresponding to different domains in the CHN-1 protein

## Sheet: Sheet1
HaDeX
Protein	ID	Sequence	Start	End	Exposure	Frac Diff DU [%]	U(Frac Diff DU) [%]	Domain
db_CNH1	1	CYMNK	15	19	0.167	-3.1556	2.657	TPR1
db_CNH1	1	CYMNK	15	19	1	1.5058	1.3361	TPR1
db_CNH1	1	CYMNK	15	19	5	3.5899	2.2515	TPR1
db_CNH1	1	CYMNK	15	19	25	6.2484	1.8199	TPR1
db_CNH1	1	CYMNK	15	19	120	6.2325	3.9865	TPR1
db_CNH1	2	RYDDAVDHY	20	28	0.167	2.1147	5.6382	TPR1
db_CNH1	2	RYDDAVDHY	20	28	1	6.2134	4.5423	TPR1
db_CNH1	2	RYDDAVDHY	20	28	5	3.6242	3.5997	TPR1
db_CNH1	2	RYDDAVDHY	20	28	25	3.1452	3.5626	TPR1
db_CNH1	2	RYDDAVDHY	20	28	120	1.9217	4.1552	TPR1
db_CNH1	3	RYDDAVDHYSK	20	30	0.167	-3.7014	4.8221	TPR1
db_CNH1	3	RYDDAVDHYSK	20	30	1	3.9254	3.747	TPR1
db_CNH1	3	RYDDAVDHYSK	20	30	5	0.0961	2.6291	TPR1
db_CNH1	3	RYDDAVDHYSK	20	30	25	5.0619	3.8794	TPR1
db_CNH1	3	RYDDAVDHYSK	20	30	120	-2.6908	3.1583	TPR1
db_CNH1	4	YDDAVDHYSK	21	30	0.167	-4.3374	3.8723	TPR1
db_CNH1	4	YDDAVDHYSK	21	30	1	0.3222	3.1278	TPR1
db_CNH1	4	YDDAVDHYSK	21	30	5	-1.8123	2.2051	TPR1
db_CNH1	4	YDDAVDHYSK	21	30	25	1.0579	1.764	TPR1
db_CNH1	4	YDDAVDHYSK	21	30	120	-1.4547	2.099	TPR1
db_CNH1	5	YDDAVDHYSKA	21	31	0.167	-8.4781	4.6912	TPR1
db_CNH1	5	YDDAVDHYSKA	21	31	1	3.4173	3.1898	TPR1
db_CNH1	5	YDDAVDHYSKA	21	31	5	-2.1392	2.4383	TPR1
db_CNH1	5	YDDAVDHYSKA	21	31	25	7.3572	2.732	TPR1
db_CNH1	5	YDDAVDHYSKA	21	31	120	-0.3846	3.0704	TPR1
db_CNH1	6	DAVDHYSKA	23	31	0.167
db_CNH1	6	DAVDHYSKA	23	31	1
db_CNH1	6	DAVDHYSKA	23	31	5
db_CNH1	6	DAVDHYSKA	23	31	25
db_CNH1	6	DAVDHYSKA	23	31	120
db_CNH1	7	AIKVNPLPKY	31	40	0.167	-2.5506	1.6282	TPR1
db_CNH1	7	AIKVNPLPKY	31	40	1	2.0529	1.5083	TPR1
db_CNH1	7	AIKVNPLPKY	31	40	5	1.9175	2.2854	TPR1
db_CNH1	7	AIKVNPLPKY	31	40	25	3.0502	1.2394	TPR1
db_CNH1	7	AIKVNPLPKY	31	40	120	0.215	1.3426	TPR1
db_CNH1	8	IKVNPLPKY	32	40	0.167	-8.1722	2.2179	TPR1
db_CNH1	8	IKVNPLPKY	32	40	1	-1.5201	1.3877	TPR1
db_CNH1	8	IKVNPLPKY	32	40	5	-2.7159	2.3051	TPR1
db_CNH1	8	IKVNPLPKY	32	40	25	-0.4516	1.4505	TPR1
db_CNH1	8	IKVNPLPKY	32	40	120	-3.4394	1.8758	TPR1
db_CNH1	9	KVNPLPKY	33	40	0.167	-2.8288	1.9253	TPR1
db_CNH1	9	KVNPLPKY	33	40	1	0.3982	1.817	TPR1
db_CNH1	9	KVNPLPKY	33	40	5	-2.2359	2.9146	TPR1
db_CNH1	9	KVNPLPKY	33	40	25	-1.8556	2.1868	TPR1
db_CNH1	9	KVNPLPKY	33	40	120	-0.9873	2.5929	TPR1
db_CNH1	10	VNPLPKY	34	40	0.167	-5.8932	1.3019	TPR1
db_CNH1	10	VNPLPKY	34	40	1	-1.8409	1.9889	TPR1
db_CNH1	10	VNPLPKY	34	40	5	1.0027	2.5904	TPR1
db_CNH1	10	VNPLPKY	34	40	25	-2.0039	1.3097	TPR1
db_CNH1	10	VNPLPKY	34	40	120	-1.5824	1.6198	TPR1
db_CNH1	11	VNPLPKYYQNRAM	34	46	0.167	-5.3838	3.1582	TPR1/TPR2
db_CNH1	11	VNPLPKYYQNRAM	34	46	1	-2.3458	3.1132	TPR1/TPR2
db_CNH1	11	VNPLPKYYQNRAM	34	46	5	0.7749	3.0317	TPR1/TPR2
db_CNH1	11	VNPLPKYYQNRAM	34	46	25	1.4232	2.827	TPR1/TPR2
db_CNH1	11	VNPLPKYYQNRAM	34	46	120	-4.9567	2.9111	TPR1/TPR2
db_CNH1	12	CYFQL	47	51	0.167	-6.508	3.0693	TPR2
db_CNH1	12	CYFQL	47	51	1	3.116	2.4073	TPR2
db_CNH1	12	CYFQL	47	51	5	0.7765	3.0652	TPR2
db_CNH1	12	CYFQL	47	51	25	2.3062	2.613	TPR2
db_CNH1	12	CYFQL	47	51	120	2.0271	2.6484	TPR2
db_CNH1	13	NNLKMT	52	57	0.167
db_CNH1	13	NNLKMT	52	57	1
db_CNH1	13	NNLKMT	52	57	5
db_CNH1	13	NNLKMT	52	57	25
db_CNH1	13	NNLKMT	52	57	120
db_CNH1	14	CKRALELSPNEVK	61	73	0.167	1.1994	3.0625	TPR2
db_CNH1	14	CKRALELSPNEVK	61	73	1	4.7365	1.6753	TPR2
db_CNH1	14	CKRALELSPNEVK	61	73	5	4.2964	2.3884	TPR2
db_CNH1	14	CKRALELSPNEVK	61	73	25	4.4848	1.6757	TPR2
db_CNH1	14	CKRALELSPNEVK	61	73	120	6.2143	2.1736	TPR2
db_CNH1	15	RALELSPNEVK	63	73	0.167	-0.1101	1.8297	TPR2
db_CNH1	15	RALELSPNEVK	63	73	1	2.1457	1.1124	TPR2
db_CNH1	15	RALELSPNEVK	63	73	5	3.2871	0.9389	TPR2
db_CNH1	15	RALELSPNEVK	63	73	25	2.6737	1.1551	TPR2
db_CNH1	15	RALELSPNEVK	63	73	120	1.8205	1.1117	TPR2
db_CNH1	16	RALELSPNEVKPLY	63	76	0.167	-4.3961	1.7702	TPR2
db_CNH1	16	RALELSPNEVKPLY	63	76	1	6.7894	2.9922	TPR2
db_CNH1	16	RALELSPNEVKPLY	63	76	5	1.8854	1.522	TPR2
db_CNH1	16	RALELSPNEVKPLY	63	76	25	-0.5253	1.8308	TPR2
db_CNH1	16	RALELSPNEVKPLY	63	76	120	6.2127	2.5515	TPR2
db_CNH1	17	ALELSPNEVK	64	73	0.167	-2.6766	2.2523	TPR2
db_CNH1	17	ALELSPNEVK	64	73	1	-5.1526	1.9583	TPR2
db_CNH1	17	ALELSPNEVK	64	73	5	-4.3131	2.9453	TPR2
db_CNH1	17	ALELSPNEVK	64	73	25	-2.5232	2.9278	TPR2
db_CNH1	17	ALELSPNEVK	64	73	120	-3.6108	2.2109	TPR2
db_CNH1	18	ALELSPNEVKPLY	64	76	0.167
db_CNH1	18	ALELSPNEVKPLY	64	76	1
db_CNH1	18	ALELSPNEVKPLY	64	76	5
db_CNH1	18	ALELSPNEVKPLY	64	76	25
db_CNH1	18	ALELSPNEVKPLY	64	76	120
db_CNH1	19	LELSPNEVK	65	73	0.167	-6.8089	3.4968	TPR2/TPR3
db_CNH1	19	LELSPNEVK	65	73	1	0.8463	1.3033	TPR2/TPR3
db_CNH1	19	LELSPNEVK	65	73	5	1.3533	3.2194	TPR2/TPR3
db_CNH1	19	LELSPNEVK	65	73	25	0.2132	1.1934	TPR2/TPR3
db_CNH1	19	LELSPNEVK	65	73	120	-1.5241	1.1148	TPR2/TPR3
db_CNH1	20	LELSPNEVKPLY	65	76	0.167	-5.1705	2.5442	TPR3
db_CNH1	20	LELSPNEVKPLY	65	76	1	2.962	3.2842	TPR3
db_CNH1	20	LELSPNEVKPLY	65	76	5	0.6556	2.2194	TPR3
db_CNH1	20	LELSPNEVKPLY	65	76	25	1.601	2.1347	TPR3
db_CNH1	20	LELSPNEVKPLY	65	76	120	1.5244	2.4998	TPR3
db_CNH1	21	SPNEVK	68	73	0.167	-6.7477	1.5675	TPR3
db_CNH1	21	SPNEVK	68	73	1	-3.5073	1.2011	TPR3
db_CNH1	21	SPNEVK	68	73	5	-0.9963	1.8624	TPR3
db_CNH1	21	SPNEVK	68	73	25	-2.0941	1.9027	TPR3
db_CNH1	21	SPNEVK	68	73	120	-0.9607	1.0947	TPR3
db_CNH1	22	FLGNVF	77	82	0.167	-9.543	1.7395	TPR3
db_CNH1	22	FLGNVF	77	82	1	3.0509	3.4279	TPR3
db_CNH1	22	FLGNVF	77	82	5	-0.5552	2.4613	TPR3
db_CNH1	22	FLGNVF	77	82	25	-2.2647	0.8745	TPR3
db_CNH1	22	FLGNVF	77	82	120	-0.1232	1.2125	TPR3
db_CNH1	23	LGNVF	78	82	0.167	-5.486	1.8797	TPR3
db_CNH1	23	LGNVF	78	82	1	3.3739	3.5458	TPR3
db_CNH1	23	LGNVF	78	82	5	-4.1814	1.0643	TPR3
db_CNH1	23	LGNVF	78	82	25	-1.8295	1.4117	TPR3
db_CNH1	23	LGNVF	78	82	120	0.337	1.4796	TPR3
db_CNH1	24	VFLQSK	81	86	0.167	-4.8187	2.5119	TPR3
db_CNH1	24	VFLQSK	81	86	1	7.2309	2.5004	TPR3
db_CNH1	24	VFLQSK	81	86	5	0.7837	2.2847	TPR3
db_CNH1	24	VFLQSK	81	86	25	4.4603	2.7294	TPR3
db_CNH1	24	VFLQSK	81	86	120	1.046	1.8864	TPR3
db_CNH1	25	ISCLSK	92	97	0.167	-11.5951	2.4086	TPR3
db_CNH1	25	ISCLSK	92	97	1	-5.7087	2.2549	TPR3
db_CNH1	25	ISCLSK	92	97	5	-7.1135	2.2508	TPR3
db_CNH1	25	ISCLSK	92	97	25	-0.9657	3.2115	TPR3
db_CNH1	25	ISCLSK	92	97	120	-2.0773	2.9035	TPR3
db_CNH1	26	ALYHNAV	98	104	0.167
db_CNH1	26	ALYHNAV	98	104	1
db_CNH1	26	ALYHNAV	98	104	5
db_CNH1	26	ALYHNAV	98	104	25
db_CNH1	26	ALYHNAV	98	104	120
db_CNH1	27	ALYHNAVITNAPDIE	98	112	0.167	-1.8338	2.8688	TPR3
db_CNH1	27	ALYHNAVITNAPDIE	98	112	1	2.1144	1.9044	TPR3
db_CNH1	27	ALYHNAVITNAPDIE	98	112	5	0.8213	1.9161	TPR3
db_CNH1	27	ALYHNAVITNAPDIE	98	112	25	1.1533	1.391	TPR3
db_CNH1	27	ALYHNAVITNAPDIE	98	112	120	-2.0561	0.9148	TPR3
db_CNH1	28	ALYHNAVITNAPDIENA	98	114	0.167
db_CNH1	28	ALYHNAVITNAPDIENA	98	114	1
db_CNH1	28	ALYHNAVITNAPDIENA	98	114	5
db_CNH1	28	ALYHNAVITNAPDIENA	98	114	25
db_CNH1	28	ALYHNAVITNAPDIENA	98	114	120
db_CNH1	29	LYHNAV	99	104	0.167	-5.6217	2.5086	TPR3
db_CNH1	29	LYHNAV	99	104	1	2.4277	3.4946	TPR3
db_CNH1	29	LYHNAV	99	104	5	0.8468	3.6224	TPR3
db_CNH1	29	LYHNAV	99	104	25	3.662	3.6123	TPR3
db_CNH1	29	LYHNAV	99	104	120	-2.4189	3.0236	TPR3
db_CNH1	30	LYHNAVIT	99	106	0.167	-1.9707	4.243	TPR3
db_CNH1	30	LYHNAVIT	99	106	1	0.831	4.0659	TPR3
db_CNH1	30	LYHNAVIT	99	106	5	-0.5473	4.7002	TPR3
db_CNH1	30	LYHNAVIT	99	106	25	-3.8278	2.9068	TPR3
db_CNH1	30	LYHNAVIT	99	106	120	-3.7354	4.1259	TPR3
db_CNH1	31	LYHNAVITNAPDIE	99	112	0.167	-4.4346	3.0602	TPR3/linker
db_CNH1	31	LYHNAVITNAPDIE	99	112	1	3.1967	2.1492	TPR3/linker
db_CNH1	31	LYHNAVITNAPDIE	99	112	5	-0.3685	1.8344	TPR3/linker
db_CNH1	31	LYHNAVITNAPDIE	99	112	25	1.6161	0.8871	TPR3/linker
db_CNH1	31	LYHNAVITNAPDIE	99	112	120	-0.8398	1.1934	TPR3/linker
db_CNH1	32	LYHNAVITNAPDIENA	99	114	0.167	-5.9789	2.4941	linker
db_CNH1	32	LYHNAVITNAPDIENA	99	114	1	-0.3237	2.1109	linker
db_CNH1	32	LYHNAVITNAPDIENA	99	114	5	-2.9087	1.3008	linker
db_CNH1	32	LYHNAVITNAPDIENA	99	114	25	-0.033	1.1082	linker
db_CNH1	32	LYHNAVITNAPDIENA	99	114	120	-3.4481	1.9435	linker
db_CNH1	33	YHNAVITNAPDIE	100	112	0.167	-3.9165	2.2312	linker
db_CNH1	33	YHNAVITNAPDIE	100	112	1	0.8443	1.5421	linker
db_CNH1	33	YHNAVITNAPDIE	100	112	5	-1.8665	1.2406	linker
db_CNH1	33	YHNAVITNAPDIE	100	112	25	-0.005	0.7174	linker
db_CNH1	33	YHNAVITNAPDIE	100	112	120	-2.1149	1.5408	linker
db_CNH1	34	YHNAVITNAPDIEN	100	113	0.167	-7.4205	3.6294	linker
db_CNH1	34	YHNAVITNAPDIEN	100	113	1	-0.8573	1.8569	linker
db_CNH1	34	YHNAVITNAPDIEN	100	113	5	-2.8371	1.8416	linker
db_CNH1	34	YHNAVITNAPDIEN	100	113	25	-2.6082	1.371	linker
db_CNH1	34	YHNAVITNAPDIEN	100	113	120	-0.5133	1.84	linker
db_CNH1	35	YHNAVITNAPDIENA	100	114	0.167	-3.5204	2.8096	linker
db_CNH1	35	YHNAVITNAPDIENA	100	114	1	2.7747	1.3842	linker
db_CNH1	35	YHNAVITNAPDIENA	100	114	5	0.2509	1.1249	linker
db_CNH1	35	YHNAVITNAPDIENA	100	114	25	0.7803	0.9508	linker
db_CNH1	35	YHNAVITNAPDIENA	100	114	120	-0.648	0.6505	linker
db_CNH1	36	HNAVITNAPDIE	101	112	0.167	-1.3044	2.0645	linker
db_CNH1	36	HNAVITNAPDIE	101	112	1	-2.0602	2.2442	linker
db_CNH1	36	HNAVITNAPDIE	101	112	5	-0.5065	1.3305	linker
db_CNH1	36	HNAVITNAPDIE	101	112	25	0.4042	0.8974	linker
db_CNH1	36	HNAVITNAPDIE	101	112	120	-1.7046	1.4206	linker
db_CNH1	37	AVITNAPDIE	103	112	0.167	-2.4385	1.9645	linker
db_CNH1	37	AVITNAPDIE	103	112	1	-1.1305	2.3402	linker
db_CNH1	37	AVITNAPDIE	103	112	5	2.0778	2.6934	linker
db_CNH1	37	AVITNAPDIE	103	112	25	2.0862	1.2306	linker
db_CNH1	37	AVITNAPDIE	103	112	120	-0.5173	3.3928	linker
db_CNH1	38	VITNAPDIE	104	112	0.167	-3.1863	3.6543	linker
db_CNH1	38	VITNAPDIE	104	112	1	-0.1261	3.3848	linker
db_CNH1	38	VITNAPDIE	104	112	5	0.1988	2.1897	linker
db_CNH1	38	VITNAPDIE	104	112	25	2.1719	2.2458	linker
db_CNH1	38	VITNAPDIE	104	112	120	-0.0776	2.4967	linker
db_CNH1	39	ITNAPDIE	105	112	0.167	-1.9202	2.5847	linker
db_CNH1	39	ITNAPDIE	105	112	1	-0.6647	2.9477	linker
db_CNH1	39	ITNAPDIE	105	112	5	-0.3773	2.8509	linker
db_CNH1	39	ITNAPDIE	105	112	25	3.917	2.8573	linker
db_CNH1	39	ITNAPDIE	105	112	120	1.7823	2.462	linker
db_CNH1	40	NAPDIE	107	112	0.167	-5.0586	4.3005	linker
db_CNH1	40	NAPDIE	107	112	1	-4.4837	4.8432	linker
db_CNH1	40	NAPDIE	107	112	5	-8.135	3.2991	linker
db_CNH1	40	NAPDIE	107	112	25	-0.6854	2.9911	linker
db_CNH1	40	NAPDIE	107	112	120	-6.8565	3.2715	linker
db_CNH1	41	ESKRIVQDVE	127	136	0.167	-3.5724	2.0067	linker
db_CNH1	41	ESKRIVQDVE	127	136	1	-0.2054	1.0095	linker
db_CNH1	41	ESKRIVQDVE	127	136	5	-0.946	1.6004	linker
db_CNH1	41	ESKRIVQDVE	127	136	25	-1.2915	0.8257	linker
db_CNH1	41	ESKRIVQDVE	127	136	120	-1.0955	0.765	linker
db_CNH1	42	SKRIVQDVE	128	136	0.167	-2.0565	1.7216	linker
db_CNH1	42	SKRIVQDVE	128	136	1	0.9483	1.3778	linker
db_CNH1	42	SKRIVQDVE	128	136	5	0.2377	1.251	linker
db_CNH1	42	SKRIVQDVE	128	136	25	1.0178	0.7657	linker
db_CNH1	42	SKRIVQDVE	128	136	120	-0.3433	0.7884	linker
db_CNH1	43	RIVQDVE	130	136	0.167	-0.9318	2.4197	linker
db_CNH1	43	RIVQDVE	130	136	1	1.1573	1.8179	linker
db_CNH1	43	RIVQDVE	130	136	5	-0.4088	1.1984	linker
db_CNH1	43	RIVQDVE	130	136	25	0.4744	0.9633	linker
db_CNH1	43	RIVQDVE	130	136	120	-2.2694	2.208	linker
db_CNH1	44	IVQDVE	131	136	0.167	-3.3945	1.5027	linker
db_CNH1	44	IVQDVE	131	136	1	0.9265	1.8794	linker
db_CNH1	44	IVQDVE	131	136	5	4.9064	3.5734	linker
db_CNH1	44	IVQDVE	131	136	25	2.412	1.9007	linker
db_CNH1	44	IVQDVE	131	136	120	1.4671	1.5626	linker
db_CNH1	45	IEKDRQENSENPEEL	145	159	0.167	5.4349	3.7801	linker
db_CNH1	45	IEKDRQENSENPEEL	145	159	1	6.5926	1.9164	linker
db_CNH1	45	IEKDRQENSENPEEL	145	159	5	1.4062	2.0474	linker
db_CNH1	45	IEKDRQENSENPEEL	145	159	25	0.2128	1.7456	linker
db_CNH1	45	IEKDRQENSENPEEL	145	159	120	-0.3745	1.4057	linker
db_CNH1	46	DRQENSENPEEL	148	159	0.167	0.1899	3.7749	linker
db_CNH1	46	DRQENSENPEEL	148	159	1	2.2665	1.6043	linker
db_CNH1	46	DRQENSENPEEL	148	159	5	1.1879	1.7555	linker
db_CNH1	46	DRQENSENPEEL	148	159	25	1.6189	1.0024	linker
db_CNH1	46	DRQENSENPEEL	148	159	120	-1.5084	0.8952	linker
db_CNH1	47	DRQENSENPEELQRAD	148	163	0.167			linker
db_CNH1	47	DRQENSENPEELQRAD	148	163	1			linker
db_CNH1	47	DRQENSENPEELQRAD	148	163	5			linker
db_CNH1	47	DRQENSENPEELQRAD	148	163	25			linker
db_CNH1	47	DRQENSENPEELQRAD	148	163	120			linker
db_CNH1	48	NSENPEEL	152	159	0.167	1.4025	3.6947	linker
db_CNH1	48	NSENPEEL	152	159	1	2.3927	1.9864	linker
db_CNH1	48	NSENPEEL	152	159	5	1.0575	1.6295	linker
db_CNH1	48	NSENPEEL	152	159	25	-0.5612	1.3693	linker
db_CNH1	48	NSENPEEL	152	159	120	-0.6681	1.0131	linker
db_CNH1	49	NSENPEELQR	152	161	0.167			linker
db_CNH1	49	NSENPEELQR	152	161	1			linker
db_CNH1	49	NSENPEELQR	152	161	5			linker
db_CNH1	49	NSENPEELQR	152	161	25			linker
db_CNH1	49	NSENPEELQR	152	161	120			linker
db_CNH1	50	NSENPEELQRA	152	162	0.167	0.3217	3.659	linker
db_CNH1	50	NSENPEELQRA	152	162	1	0.564	2.5617	linker
db_CNH1	50	NSENPEELQRA	152	162	5	-1.8446	1.7421	linker
db_CNH1	50	NSENPEELQRA	152	162	25	-0.9402	1.2017	linker
db_CNH1	50	NSENPEELQRA	152	162	120	-2.3558	1.63	linker
db_CNH1	51	NSENPEELQRAD	152	163	0.167	-0.8109	3.9593	linker
db_CNH1	51	NSENPEELQRAD	152	163	1	2.896	2.8705	linker
db_CNH1	51	NSENPEELQRAD	152	163	5	-0.8593	1.4407	linker
db_CNH1	51	NSENPEELQRAD	152	163	25	0.8917	1.5635	linker
db_CNH1	51	NSENPEELQRAD	152	163	120	0.2397	1.7067	linker
db_CNH1	52	AKKRLTELTL	165	174	0.167	0.0869	2.7286	linker
db_CNH1	52	AKKRLTELTL	165	174	1	3.3216	2.8382	linker
db_CNH1	52	AKKRLTELTL	165	174	5	-1.6912	1.4878	linker
db_CNH1	52	AKKRLTELTL	165	174	25	0.5951	2.3691	linker
db_CNH1	52	AKKRLTELTL	165	174	120	-3.7786	2.2182	linker
db_CNH1	53	RLTELTL	168	174	0.167	-2.9014	2.8711	linker
db_CNH1	53	RLTELTL	168	174	1	0.1762	2.5896	linker
db_CNH1	53	RLTELTL	168	174	5	0.8248	1.6471	linker
db_CNH1	53	RLTELTL	168	174	25	0.7794	2.2375	linker
db_CNH1	53	RLTELTL	168	174	120	-3.7293	3.5125	linker
db_CNH1	54	LTELTL	169	174	0.167	-3.0884	2.5114	linker
db_CNH1	54	LTELTL	169	174	1	1.0085	1.545	linker
db_CNH1	54	LTELTL	169	174	5	1.0903	1.4887	linker
db_CNH1	54	LTELTL	169	174	25	-1.408	1.0349	linker
db_CNH1	54	LTELTL	169	174	120	0.1116	0.8622	linker
db_CNH1	55	TELTL	170	174	0.167	-2.3905	1.7748	linker
db_CNH1	55	TELTL	170	174	1	0.3454	1.1607	linker
db_CNH1	55	TELTL	170	174	5	0.21	1.3207	linker
db_CNH1	55	TELTL	170	174	25	-0.6239	1.7442	linker
db_CNH1	55	TELTL	170	174	120	0.0055	1.1651	linker
db_CNH1	56	ATQEKRQNREVPEML	175	189	0.167	-1.2779	3.018	linker/U-box
db_CNH1	56	ATQEKRQNREVPEML	175	189	1	2.1615	1.9405	linker/U-box
db_CNH1	56	ATQEKRQNREVPEML	175	189	5	0.2555	2.2007	linker/U-box
db_CNH1	56	ATQEKRQNREVPEML	175	189	25	1.0443	1.4835	linker/U-box
db_CNH1	56	ATQEKRQNREVPEML	175	189	120	-0.6693	1.7137	linker/U-box
db_CNH1	57	RQNREVPEML	180	189	0.167	-5.1486	2.5974	U-box
db_CNH1	57	RQNREVPEML	180	189	1	3.3468	2.0963	U-box
db_CNH1	57	RQNREVPEML	180	189	5	-2.7151	2.8183	U-box
db_CNH1	57	RQNREVPEML	180	189	25	-2.8874	2.7789	U-box
db_CNH1	57	RQNREVPEML	180	189	120	-2.3999	2.9165	U-box
db_CNH1	58	QNREVPEML	181	189	0.167	-2.6342	4.002	U-box
db_CNH1	58	QNREVPEML	181	189	1	-2.241	4.316	U-box
db_CNH1	58	QNREVPEML	181	189	5	-0.8998	3.3485	U-box
db_CNH1	58	QNREVPEML	181	189	25	2.6965	3.8596	U-box
db_CNH1	58	QNREVPEML	181	189	120	1.5311	4.6009	U-box
db_CNH1	59	NREVPEML	182	189	0.167	-0.7002	1.6403	U-box
db_CNH1	59	NREVPEML	182	189	1	4.5934	1.0811	U-box
db_CNH1	59	NREVPEML	182	189	5	1.674	2.2787	U-box
db_CNH1	59	NREVPEML	182	189	25	-0.183	0.6406	U-box
db_CNH1	59	NREVPEML	182	189	120	-1.2462	1.1645	U-box
db_CNH1	60	REVPEML	183	189	0.167	-0.3802	2.3674	U-box
db_CNH1	60	REVPEML	183	189	1	1.734	1.7647	U-box
db_CNH1	60	REVPEML	183	189	5	3.3609	2.0236	U-box
db_CNH1	60	REVPEML	183	189	25	-0.6369	1.5885	U-box
db_CNH1	60	REVPEML	183	189	120	-0.2818	2.5419	U-box
db_CNH1	61	EVPEML	184	189	0.167	3.3915	3.1958	U-box
db_CNH1	61	EVPEML	184	189	1	5.0887	1.5677	U-box
db_CNH1	61	EVPEML	184	189	5	5.2832	2.1838	U-box
db_CNH1	61	EVPEML	184	189	25	-1.0844	1.31	U-box
db_CNH1	61	EVPEML	184	189	120	-3.2887	1.2504	U-box
db_CNH1	62	CGKITLE	190	196	0.167
db_CNH1	62	CGKITLE	190	196	1
db_CNH1	62	CGKITLE	190	196	5
db_CNH1	62	CGKITLE	190	196	25
db_CNH1	62	CGKITLE	190	196	120
db_CNH1	63	CGKITLEL	190	197	0.167	-0.436	1.9674	U-box
db_CNH1	63	CGKITLEL	190	197	1	2.1557	1.1178	U-box
db_CNH1	63	CGKITLEL	190	197	5	-0.5307	0.8861	U-box
db_CNH1	63	CGKITLEL	190	197	25	-0.3293	0.6235	U-box
db_CNH1	63	CGKITLEL	190	197	120	0.6147	0.789	U-box
db_CNH1	64	ITLEL	193	197	0.167	-2.8424	2.8232	U-box
db_CNH1	64	ITLEL	193	197	1	5.5356	2.3298	U-box
db_CNH1	64	ITLEL	193	197	5	2.4494	2.3399	U-box
db_CNH1	64	ITLEL	193	197	25	3.5539	2.512	U-box
db_CNH1	64	ITLEL	193	197	120	4.3375	3.075	U-box
db_CNH1	65	LMKEPVIVPSGIT	197	209	0.167	3.9162	3.0099	U-box
db_CNH1	65	LMKEPVIVPSGIT	197	209	1	5.5158	2.4283	U-box
db_CNH1	65	LMKEPVIVPSGIT	197	209	5	2.3977	1.4204	U-box
db_CNH1	65	LMKEPVIVPSGIT	197	209	25	2.6126	1.5616	U-box
db_CNH1	65	LMKEPVIVPSGIT	197	209	120	-1.4513	0.785	U-box
db_CNH1	66	MKEPVIVPSGIT	198	209	0.167	5.8246	2.2978	U-box
db_CNH1	66	MKEPVIVPSGIT	198	209	1	7.3383	3.0766	U-box
db_CNH1	66	MKEPVIVPSGIT	198	209	5	5.1598	2.1672	U-box
db_CNH1	66	MKEPVIVPSGIT	198	209	25	3.0741	1.8843	U-box
db_CNH1	66	MKEPVIVPSGIT	198	209	120	-1.0981	1.2175	U-box
db_CNH1	67	MKEPVIVPSGITYDR	198	212	0.167	8.9784	3.4834	U-box
db_CNH1	67	MKEPVIVPSGITYDR	198	212	1	12.3856	3.0205	U-box
db_CNH1	67	MKEPVIVPSGITYDR	198	212	5	8.0302	2.7162	U-box
db_CNH1	67	MKEPVIVPSGITYDR	198	212	25	2.1566	2.19	U-box
db_CNH1	67	MKEPVIVPSGITYDR	198	212	120	-2.7185	0.8175	U-box
db_CNH1	68	MKEPVIVPSGITYDREE	198	214	0.167	7.9023	5.0612	U-box
db_CNH1	68	MKEPVIVPSGITYDREE	198	214	1	10.67	3.7718	U-box
db_CNH1	68	MKEPVIVPSGITYDREE	198	214	5	2.2039	2.7758	U-box
db_CNH1	68	MKEPVIVPSGITYDREE	198	214	25	0.4877	2.8528	U-box
db_CNH1	68	MKEPVIVPSGITYDREE	198	214	120	-5.542	1.7381	U-box
db_CNH1	69	PVIVPSGIT	201	209	0.167	1.1667	2.8643	U-box
db_CNH1	69	PVIVPSGIT	201	209	1	7.9198	3.3134	U-box
db_CNH1	69	PVIVPSGIT	201	209	5	2.9681	2.4315	U-box
db_CNH1	69	PVIVPSGIT	201	209	25	4.2889	2.1434	U-box
db_CNH1	69	PVIVPSGIT	201	209	120	-0.1717	2.008	U-box
db_CNH1	70	PVIVPSGITY	201	210	0.167	7.4068	3.8463	U-box
db_CNH1	70	PVIVPSGITY	201	210	1	11.2022	4.5516	U-box
db_CNH1	70	PVIVPSGITY	201	210	5	2.9724	2.968	U-box
db_CNH1	70	PVIVPSGITY	201	210	25	0.181	2.0059	U-box
db_CNH1	70	PVIVPSGITY	201	210	120	-3.0452	2.1658	U-box
db_CNH1	71	VIVPSGIT	202	209	0.167	1.0394	2.8766	U-box
db_CNH1	71	VIVPSGIT	202	209	1	3.5826	3.5283	U-box
db_CNH1	71	VIVPSGIT	202	209	5	0.8619	2.4125	U-box
db_CNH1	71	VIVPSGIT	202	209	25	0.3956	1.1025	U-box
db_CNH1	71	VIVPSGIT	202	209	120	0.185	0.9407	U-box
db_CNH1	72	IGHFDPVTRK	222	231	0.167	5.7292	3.6124	U-box
db_CNH1	72	IGHFDPVTRK	222	231	1	6.8249	2.6455	U-box
db_CNH1	72	IGHFDPVTRK	222	231	5	2.3885	1.6017	U-box
db_CNH1	72	IGHFDPVTRK	222	231	25	-0.4124	1.299	U-box
db_CNH1	72	IGHFDPVTRK	222	231	120	-0.4282	2.1479	U-box
db_CNH1	73	IGHFDPVTRKPLTE	222	235	0.167	4.6527	4.9041	U-box
db_CNH1	73	IGHFDPVTRKPLTE	222	235	1	7.6923	2.1031	U-box
db_CNH1	73	IGHFDPVTRKPLTE	222	235	5	1.1084	1.876	U-box
db_CNH1	73	IGHFDPVTRKPLTE	222	235	25	0.879	0.6312	U-box
db_CNH1	73	IGHFDPVTRKPLTE	222	235	120	-1.8629	1.277	U-box
db_CNH1	74	IGHFDPVTRKPLTENEIIPNYALK	222	245	0.167	9.682	3.0431	U-box
db_CNH1	74	IGHFDPVTRKPLTENEIIPNYALK	222	245	1	9.5897	2.2341	U-box
db_CNH1	74	IGHFDPVTRKPLTENEIIPNYALK	222	245	5	4.8057	1.7709	U-box
db_CNH1	74	IGHFDPVTRKPLTENEIIPNYALK	222	245	25	3.6114	1.3249	U-box
db_CNH1	74	IGHFDPVTRKPLTENEIIPNYALK	222	245	120	-0.1309	1.4706	U-box
db_CNH1	75	GHFDPVTRKPLTE	223	235	0.167	4.6186	3.6176	U-box
db_CNH1	75	GHFDPVTRKPLTE	223	235	1	6.6515	1.8932	U-box
db_CNH1	75	GHFDPVTRKPLTE	223	235	5	0.5633	1.5	U-box
db_CNH1	75	GHFDPVTRKPLTE	223	235	25	-0.193	1.4949	U-box
db_CNH1	75	GHFDPVTRKPLTE	223	235	120	-1.7535	1.3714	U-box
db_CNH1	76	FDPVTRKPLTE	225	235	0.167	8.865	4.8779	U-box
db_CNH1	76	FDPVTRKPLTE	225	235	1	2.7226	3.3799	U-box
db_CNH1	76	FDPVTRKPLTE	225	235	5	3.607	4.7426	U-box
db_CNH1	76	FDPVTRKPLTE	225	235	25	6.0346	2.853	U-box
db_CNH1	76	FDPVTRKPLTE	225	235	120	-2.4264	3.3847	U-box
db_CNH1	77	PVTRKPLTE	227	235	0.167	2.9346	2.8552	U-box
db_CNH1	77	PVTRKPLTE	227	235	1	7.0382	1.6981	U-box
db_CNH1	77	PVTRKPLTE	227	235	5	8.6118	1.7886	U-box
db_CNH1	77	PVTRKPLTE	227	235	25	-1.2764	1.642	U-box
db_CNH1	77	PVTRKPLTE	227	235	120	-1.5822	2.0677	U-box
db_CNH1	78	PVTRKPLTENEIIPNYALK	227	245	0.167	6.7288	2.4598	U-box
db_CNH1	78	PVTRKPLTENEIIPNYALK	227	245	1	5.5491	2.266	U-box
db_CNH1	78	PVTRKPLTENEIIPNYALK	227	245	5	2.6987	1.7302	U-box
db_CNH1	78	PVTRKPLTENEIIPNYALK	227	245	25	1.7552	1.2718	U-box
db_CNH1	78	PVTRKPLTENEIIPNYALK	227	245	120	-1.7863	1.1334	U-box
db_CNH1	79	PLTENEIIPNY	232	242	0.167	1.2097	4.6228	U-box
db_CNH1	79	PLTENEIIPNY	232	242	1	10.0374	3.1232	U-box
db_CNH1	79	PLTENEIIPNY	232	242	5	1.9212	2.8345	U-box
db_CNH1	79	PLTENEIIPNY	232	242	25	1.0014	2.5659	U-box
db_CNH1	79	PLTENEIIPNY	232	242	120	-1.8621	2.3693	U-box
db_CNH1	80	PLTENEIIPNYAL	232	244	0.167
db_CNH1	80	PLTENEIIPNYAL	232	244	1
db_CNH1	80	PLTENEIIPNYAL	232	244	5
db_CNH1	80	PLTENEIIPNYAL	232	244	25
db_CNH1	80	PLTENEIIPNYAL	232	244	120
db_CNH1	81	PLTENEIIPNYALK	232	245	0.167	2.8352	3.0271	U-box
db_CNH1	81	PLTENEIIPNYALK	232	245	1	5.3147	2.4039	U-box
db_CNH1	81	PLTENEIIPNYALK	232	245	5	1.3039	1.7436	U-box
db_CNH1	81	PLTENEIIPNYALK	232	245	25	0.9339	1.1504	U-box
db_CNH1	81	PLTENEIIPNYALK	232	245	120	-1.7049	1.1225	U-box
db_CNH1	82	NEIIPNY	236	242	0.167	3.4282	3.3505	U-box
db_CNH1	82	NEIIPNY	236	242	1	5.8172	4.5568	U-box
db_CNH1	82	NEIIPNY	236	242	5	1.128	2.5497	U-box
db_CNH1	82	NEIIPNY	236	242	25	1.3587	1.5854	U-box
db_CNH1	82	NEIIPNY	236	242	120	-1.6565	1.0267	U-box
db_CNH1	83	NEIIPNYAL	236	244	0.167	4.8081	2.9601	U-box
db_CNH1	83	NEIIPNYAL	236	244	1	5.4434	4.2087	U-box
db_CNH1	83	NEIIPNYAL	236	244	5	0.8875	1.6434	U-box
db_CNH1	83	NEIIPNYAL	236	244	25	0.7251	1.5556	U-box
db_CNH1	83	NEIIPNYAL	236	244	120	-1.8772	1.2345	U-box
db_CNH1	84	NEIIPNYALK	236	245	0.167	10.5396	2.2571	U-box
db_CNH1	84	NEIIPNYALK	236	245	1	10.3615	2.4589	U-box
db_CNH1	84	NEIIPNYALK	236	245	5	8.7638	2.1098	U-box
db_CNH1	84	NEIIPNYALK	236	245	25	4.037	2.6639	U-box
db_CNH1	84	NEIIPNYALK	236	245	120	-1.5754	2.089	U-box
db_CNH1	85	EVIEK	246	250	0.167	1.2869	0.5268	U-box
db_CNH1	85	EVIEK	246	250	1	-0.5361	1.9005	U-box
db_CNH1	85	EVIEK	246	250	5	-0.3905	1.0459	U-box
db_CNH1	85	EVIEK	246	250	25	1.5033	0.8136	U-box
db_CNH1	85	EVIEK	246	250	120	-4.2535	1.4859	U-box
db_CNH1	86	EVIEKF	246	251	0.167	2.753	1.2833	U-box
db_CNH1	86	EVIEKF	246	251	1	1.8601	0.9722	U-box
db_CNH1	86	EVIEKF	246	251	5	2.5435	1.2614	U-box
db_CNH1	86	EVIEKF	246	251	25	3.8067	1.1001	U-box
db_CNH1	86	EVIEKF	246	251	120	0.0541	1.7054	U-box
db_CNH1	87	KFLDDNPWAK	250	259	0.167	0.6777	3.6903	U-box
db_CNH1	87	KFLDDNPWAK	250	259	1	0.3206	1.1231	U-box
db_CNH1	87	KFLDDNPWAK	250	259	5	-2.8824	1.4573	U-box
db_CNH1	87	KFLDDNPWAK	250	259	25	-0.3587	0.9667	U-box
db_CNH1	87	KFLDDNPWAK	250	259	120	-3.0569	1.043	U-box
db_CNH1	88	FLDDNPWAK	251	259	0.167	-2.8322	4.6194	U-box
db_CNH1	88	FLDDNPWAK	251	259	1	2.3921	2.6684	U-box
db_CNH1	88	FLDDNPWAK	251	259	5	-3.6311	3.6791	U-box
db_CNH1	88	FLDDNPWAK	251	259	25	-1.3879	1.7237	U-box
db_CNH1	88	FLDDNPWAK	251	259	120	-4.8453	4.7112	U-box
db_CNH1	89	LDDNPWAK	252	259	0.167	-1.9441	2.7019	U-box
db_CNH1	89	LDDNPWAK	252	259	1	1.6251	1.4693	U-box
db_CNH1	89	LDDNPWAK	252	259	5	1.041	2.4993	U-box
db_CNH1	89	LDDNPWAK	252	259	25	-1.4289	1.8531	U-box
db_CNH1	89	LDDNPWAK	252	259	120	-2.0033	1.5469	U-box
db_CNH1	90	LDDNPWAKYEPGGMV	252	266	0.167	-2.3683	2.2107	U-box
db_CNH1	90	LDDNPWAKYEPGGMV	252	266	1	-0.3363	2.881	U-box
db_CNH1	90	LDDNPWAKYEPGGMV	252	266	5	-3.0942	2.1972	U-box
db_CNH1	90	LDDNPWAKYEPGGMV	252	266	25	0.0169	2.2544	U-box
db_CNH1	90	LDDNPWAKYEPGGMV	252	266	120	-0.8861	1.896	U-box
db_CNH1	91	DDNPWAKYEPGGMV	253	266	0.167	-3.0366	1.8074	U-box
db_CNH1	91	DDNPWAKYEPGGMV	253	266	1	-0.6542	1.902	U-box/linker
db_CNH1	91	DDNPWAKYEPGGMV	253	266	5	1.4187	2.6788	U-box/linker
db_CNH1	91	DDNPWAKYEPGGMV	253	266	25	3.9972	2.3333	U-box/linker
db_CNH1	91	DDNPWAKYEPGGMV	253	266	120	2.0332	1.5249	U-box/linker
db_CNH1	92	YEPGGMV	260	266	0.167	-2.0952	2.8786	linker
db_CNH1	92	YEPGGMV	260	266	1	-1.0195	3.0456	linker
db_CNH1	92	YEPGGMV	260	266	5	-1.5566	1.7842	linker
db_CNH1	92	YEPGGMV	260	266	25	2.6544	1.4165	linker
db_CNH1	92	YEPGGMV	260	266	120	-0.7885	1.8466	linker
